# Supplementary material for: Green Nanoparticle Synthesis in the Application of Non-Bacterial Mastitis in Cattle
Source: Molecules. 2025 Mar 18;30(6):1369. doi: 10.3390/molecules30061369 (PMC11944971; doi:10.3390/molecules30061369)
Supplement: Supplementary file 1 [file molecules-30-01369-s001.zip]

Archive with 1 entries (1 files):
- molecules-3475437-supplementary.pdf
